# Supplementary material for: The Burden of Surgical Site Infection at Hospital Universiti Sains Malaysia and Related Postoperative Outcomes: A Prospective Surveillance Study
Source: Antibiotics (Basel). 2023 Jan 19;12(2):208. doi: 10.3390/antibiotics12020208 (PMC9952797; doi:10.3390/antibiotics12020208)
Supplement: Supplementary file 1 [file antibiotics-12-00208-s001.zip]

Archive with 1 entries (1 files):
- antibiotics-2069049-supplementary.pdf
